# Supplementary material for: Time-Dependent Protective and Pro-Resolving Effects of FPR2 Agonists on Lipopolysaccharide-Exposed Microglia Cells Involve Inhibition of NF-κB and MAPKs Pathways
Source: Cells. 2021 Sep 9;10(9):2373. doi: 10.3390/cells10092373 (PMC8472089; doi:10.3390/cells10092373)
Supplement: Supplementary file 1 [file cells-10-02373-s001.zip]

Archive with 1 entries (1 files):
- cells-1336608-supplementary.pdf
